# Supplementary material for: Genomic Evidence for the Recycling of Complex Organic Carbon by Novel Thermoplasmatota Clades in Deep-Sea Sediments
Source: mSystems. 2022 Apr 18;7(3):e00077-22. doi: 10.1128/msystems.00077-22 (PMC9239135; doi:10.1128/msystems.00077-22)
Supplement: TABLE S6 [file msystems.00077-22-s0010.xlsx]

## Sheet: Table S7
Table S6. List of genes and functions in Figures 4 and 5.
Pathway		Gene	KO number	EC number	Function	Gene number	Clade A					Clade B			Clade C
							Bin211	Bin162	Bin267	Bin25	GCA_004377185	Bin292	Bin295	Bin296	GCA_001800745	GCA_001800825	GCA_005878615	GCA_005878985	GCA_013329855	UBA8695
Glycolysis		glk	K00845	EC: 2.7.1.2	glucokinase	1	1	0	0	0	0	0	0	0	1	0	0	0	0	0
		pgi-pmi	K15916	EC: 5.3.1.9	glucose-6-phosphate isomerase	2	1	1	1	2	1	1	0	2	1	1	1	1	1	1
		pfk	K21071	EC: 2.7.1.11	6-phosphofructokinase 1	3	0	0	0	0	0	0	0	0	0	0	0	0	0	0
			K01622	EC: 4.1.2.13	fructose 1,6-bisphosphate aldolase/phosphatase	4	1	1	1	1	1	0	1	0	1	1	0	0	1	1
			K16306	EC: 4.1.2.13	fructose-bisphosphate aldolase / 2-amino-3,7-dideoxy-D-threo-hept-6-ulosonate synthase		0	0	0	0	0	0	0	0	0	2	1	1	0	0
		fbaB	K11645	EC: 4.1.2.13	fructose-bisphosphate aldolase, class I		0	0	0	0	0	0	0	0	0	0	1	0	0	0
		fbaA	K01624	EC: 4.1.2.13	fructose-bisphosphate aldolase, class II		0	0	0	0	0	0	0	0	0	0	0	0	0	0
		TPI,tpiA	K01803	EC: 5.3.1.1	triosephosphate isomerase (TIM)	5	1	1	1	0	1	0	0	0	1	1	0	1	0	0
		GAPDH,gapA	K00134	EC: 1.2.1.12	glyceraldehyde 3-phosphate dehydrogenase	6	0	0	0	0	0	0	0	0	0	0	0	0	0	0
		gap2	K00150	EC:1.2.1.59	glyceraldehyde-3-phosphate dehydrogenase (NAD(P))		2	1	1	2	0	1	0	0	0	0	1	1	1	1
		GAPA	K05298	EC:1.2.1.13	glyceraldehyde-3-phosphate dehydrogenase (NADP+) (phosphorylating)		0	0	0	0	0	0	0	0	0	0	0	0	0	0
		gapN	K00131	EC: 1.2.1.9	glyceraldehyde-3-phosphate dehydrogenase [NAD(P)+]	7	0	0	0	0	0	0	0	0	0	0	0	0	0	0
		gapN	K18978	EC: 1.2.1.90	glyceraldehyde-3-phosphate dehydrogenase [NAD(P)+]		0	0	0	0	0	0	0	0	0	0	0	0	0	0
		PGK,pgk	K00927	EC: 2.7.2.3	phosphoglycerate kinase	8	1	1	1	1	1	1	1	0	1	1	1	1	2	2
		apgM	K15635	EC: 5.4.2.12	2,3-bisphosphoglycerate-independent phosphoglycerate mutase	9	1	1	1	1	1	0	1	1	1	1	1	1	0	0
		ENO,eno	K01689	EC: 4.2.1.11	enolase	10	1	1	1	1	1	1	1	0	1	1	1	1	0	0
		PK,pyk	K00873	EC: 2.7.1.40	pyruvate kinase	11	1	0	1	0	0	0	0	0	0	0	0	0	0	0
Gluconeogenesis		pc	K01958	EC: 6.4.1.1	pyruvate carboxylase	12	0	0	0	0	0	0	0	0	0	0	0	0	0	0
		pycA	K01959	EC: 6.4.1.1	pyruvate carboxylase		1	1	1	1	1	0	1	1	0	1	1	1	0	0
		pycB	K01960	EC: 6.4.1.1	pyruvate carboxylase		0	0	0	0	0	0	1	0	1	0	1	1	0	0
		pckA	K01596	EC: 4.1.1.32	phosphoenolpyruvate carboxykinase (GTP)	13	0	0	0	0	0	0	0	0	0	0	0	0	0	0
		pckA	K01610	EC: 4.1.1.49	phosphoenolpyruvate carboxykinase (ATP)		1	1	1	1	0	1	1	0	0	0	0	0	0	0
		PEPCK	K20370	EC: 4.1.1.38	phosphoenolpyruvate carboxykinase (diphosphate)		0	0	0	0	0	0	0	0	0	0	0	0	0	0
		ENO,eno	K01689	EC: 4.2.1.11	enolase	10	1	1	1	1	1	1	1	0	1	1	1	1	0	0
		apgM	K15635	EC: 5.4.2.12	2,3-bisphosphoglycerate-independent phosphoglycerate mutase	9	1	1	1	1	1	0	1	1	1	1	1	1	0	0
		PGK,pgk	K00927	EC: 2.7.2.3	phosphoglycerate kinase	8	1	1	1	1	1	1	1	0	1	1	1	1	2	2
		GAPDH,gapA	K00134	EC: 1.2.1.12	glyceraldehyde 3-phosphate dehydrogenase	6	0	0	0	0	0	0	0	0	0	0	0	0	0	0
		TPI,tpiA	K01803	EC: 5.3.1.1	triosephosphate isomerase (TIM)	5	1	1	1	0	1	0	0	0	1	1	0	1	0	0
			K01622	EC: 4.1.2.13	fructose 1,6-bisphosphate aldolase/phosphatase	4	1	1	1	1	1	0	1	0	1	1	0	0	1	1
			K16306	EC: 4.1.2.13	fructose-bisphosphate aldolase / 2-amino-3,7-dideoxy-D-threo-hept-6-ulosonate synthase		0	0	0	0	0	0	0	0	0	2	1	1	0	0
		fbaB	K11645	EC: 4.1.2.13	fructose-bisphosphate aldolase, class I		0	0	0	0	0	0	0	0	0	0	1	0	0	0
		fbaA	K01624	EC: 4.1.2.13	fructose-bisphosphate aldolase, class II		0	0	0	0	0	0	0	0	0	0	0	0	0	0
			K01622	EC: 3.1.3.11	fructose 1,6-bisphosphate aldolase/phosphatase	14	1	1	1	1	1	0	1	0	1	1	0	0	1	1
		pgi-pmi	K15916	EC: 5.3.1.9	glucose-6-phosphate isomerase	2	1	1	1	2	1	1	0	2	1	1	1	1	1	1
Pyruvate metabolism		porA	K00169	EC: 1.2.7.1	pyruvate ferredoxin oxidoreductase alpha subunit	15	2	2	2	1	1	1	0	0	0	1	0	0	1	1
		porB	K00170	EC: 1.2.7.1	pyruvate ferredoxin oxidoreductase beta subunit		2	2	5	0	1	3	0	0	0	1	0	0	0	0
		porD	K00171	EC: 1.2.7.1	pyruvate ferredoxin oxidoreductase delta subunit		0	1	0	0	1	0	0	0	0	0	0	0	0	0
		porG	K00172	EC: 1.2.7.1	pyruvate ferredoxin oxidoreductase gamma subunit		2	1	2	0	1	1	0	0	0	1	0	0	1	1
		pps, ppsA	K01007	EC: 2.7.9.2	pyruvate, water dikinase	16	5	4	3	0	2	1	0	0	0	1	0	0	0	0
		ppc	K01595	EC: 4.1.1.31	phosphoenolpyruvate carboxylase	17	0	1	0	0	0	0	0	0	0	1	0	0	2	2
		ppdK	K01006	EC: 2.7.9.1	pyruvate, orthophosphate dikinase		0	0	0	0	0	2	1	2	0	1	1	1	1	1
		pckA	K01596	EC: 4.1.1.32	phosphoenolpyruvate carboxykinase (GTP)		0	0	0	0	0	0	0	0	0	0	0	0	0	0
		pckA	K01610	EC: 4.1.1.49	phosphoenolpyruvate carboxykinase (ATP)		1	1	1	1	0	1	1	0	0	0	0	0	0	0
		PEPCK	K20370	EC: 4.1.1.38	phosphoenolpyruvate carboxykinase (diphosphate)		0	0	0	0	0	0	0	0	0	0	0	0	0	0
		pc	K01958	EC: 6.4.1.1	pyruvate carboxylase		0	0	0	0	0	0	0	0	0	0	0	0	0	0
		pycA	K01959	EC: 6.4.1.1	pyruvate carboxylase		1	1	1	0	1	1	1	1	0	1	1	1	0	0
		pycB	K01960	EC: 6.4.1.1	pyruvate carboxylase		0	0	0	0	0	0	1	0	1	0	1	1	0	0
			K04068	EC:1.97.1.4	anaerobic ribonucleoside-triphosphate reductase activating protein		0	0	0	0	0	0	0	0	0	0	0	0	0	0
			K04069	EC:1.97.1.4	pyruvate formate lyase activating enzyme		1	2	3	0	3	1	0	0	1	2	1	1	0	0
			K04070	EC:1.97.1.4	putative pyruvate formate lyase activating enzyme		1	1	2	1	1	1	1	2	0	0	0	0	1	1
TCA cycle		cs	K01647	EC: 2.3.3.1	citrate synthase	18	1	1	1	1	0	0	0	0	1	1	2	1	1	1
		ACLY	K01648	EC: 2.3.3.8	ATP citrate (pro-S)-lyase		0	0	0	0	0	0	0	0	0	0	0	0	0	0
		ACO	K01681	EC: 4.2.1.3	aconitate hydratase	19	0	0	0	0	0	0	1	1	0	0	1	1	0	0
		idh	K00031	EC: 1.1.1.42	isocitrate dehydrogenase (NADP)	20	0	0	0	1	0	0	1	0	1	1	1	2	1	1
		korA	K00174	EC: 1.2.7.3; EC: 1.2.7.11	2-oxoglutarate/2-oxoacid ferredoxin oxidoreductase, alpha subunit	21	2	2	3	3	4	0	5	1	1	2	2	2	2	2
		korB	K00175	EC: 1.2.7.3; EC: 1.2.7.11	2-oxoglutarate/2-oxoacid ferredoxin oxidoreductase, beta subunit		2	2	2	3	4	1	5	1	1	2	2	2	2	2
		korC	K00177	EC: 1.2.7.3; EC: 1.2.7.11	2-oxoglutarate/2-oxoacid ferredoxin oxidoreductase, alpha subunit		1	0	1	2	3	0	0	0	0	0	0	0	0	0
		korD	K00176	EC: 1.2.7.3; EC: 1.2.7.11	2-oxoglutarate/2-oxoacid ferredoxin oxidoreductase, beta subunit		1	1	1	1	2	1	2	0	0	0	0	0	0	0
		sucD	K01902	EC: 6.2.1.5	succinyl-CoA synthetase (Succinyl-CoA ligase), ADP-forming, alpha subunit	22	1	1	1	1	2	0	1	1	1	1	2	1	1	1
		sucC	K01903	EC: 6.2.1.5	succinyl-CoA synthetase (Succinyl-CoA ligase), ADP-forming, beta subunit		1	1	1	1	2	0	1	1	1	1	1	1	0	0
		sdhA	K00239	EC: 1.3.5.1	succinate dehydrogenase/fumarate reductase, flavoprotein subunit	23	1	2	1	1	1	1	0	0	1	1	1	0	1	1
		sdhB	K00240	EC: 1.3.5.1	succinate dehydrogenase/fumarate reductase, iron/sulfur subunit		1	1	1	1	1	0	0	0	1	1	0	0	0	0
		sdhC	K00241	EC: 1.3.5.1	succinate dehydrogenase / fumarate reductase, cytochrome b subunit		1	1	1	1	1	0	0	0	1	2	0	0	1	1
		sdhD	K00242	EC: 1.3.5.1	succinate dehydrogenase / fumarate reductase, membrane anchor subunit		1	1	1	1	1	0	0	0	1	0	0	0	0	0
		fumA	K01677	EC: 4.2.1.2	fumarate hydratase subunit alpha	24	1	1	1	0	1	0	0	0	1	1	0	0	2	2
		fumB	K01678	EC: 4.2.1.2	fumarate hydratase subunit beta		1	1	1	0	1	0	0	0	1	1	0	0	1	1
		fumC	K01679	EC: 4.2.1.2	fumarate hydratase, class II		0	1	0	0	0	0	1	0	1	1	1	1	1	1
		mdh	K00024	EC: 1.1.1.37	malate dehydrogenase	25	0	1	0	1	0	0	1	0	1	0	0	0	0	0
		MDH1	K00025	EC: 1.1.1.37	malate dehydrogenase		0	0	0	0	0	0	0	0	0	0	0	0	0	0
		MDH2	K00026	EC: 1.1.1.37	malate dehydrogenase		0	0	0	0	0	0	0	0	0	0	0	0	0	0
Galactose metabolism		galM	K01785	EC: 5.1.3.3	aldose 1-epimerase	26	0	0	0	0	0	0	0	0	0	0	0	0	0	0
		galK	K00849	EC: 2.7.1.6	galactokinase	27	0	0	0	0	0	0	0	0	0	0	0	1	0	0
		galT	K00965	EC: 2.7.7.12	UDPglucose--hexose-1-phosphate uridylyltransferase	28	0	0	0	2	0	0	0	1	0	0	2	1	1	1
		galE	K01784	EC: 5.1.3.2	UDP-glucose 4-epimerase	29	2	2	3	3	3	2	2	2	2	2	4	3	3	3
		pgm	K01835	EC: 5.4.2.2	phosphomannomutase / phosphoglucomutase	30	0	0	0	0	0	0	0	0	0	0	0	0	0	0
Pentose phosphate pathway		G6PDH	K00036	EC: 1.1.1.49; EC: 1.1.1.363	glucose 6-phosphate dehydrogenase	31	0	0	0	0	0	0	0	0	0	0	0	0	1	1
		6PGL	K01057	EC: 3.1.1.31	6-phosphogluconolactonase	32	0	0	0	0	0	0	0	0	0	0	0	0	0	0
		6PGDH	K00033	EC: 1.1.1.343; EC: 1.1.144	6-phosphogluconate dehydrogenase	33	0	0	0	0	0	0	0	0	0	0	0	0	0	0
		rpe	K01783	EC: 5.1.3.1	ribulose-phosphate 3-epimerase	34	1	1	1	1	1	1	0	1	0	1	1	1	0	0
		tktA,tktB	K00615	EC: 2.2.1.1	transketolase	35	2	2	2	3	2	1	1	2	0	3	2	4	0	0
		talA, talB	K00616	EC: 2.2.1.2	transaldolase	36	1	1	1	1	1	2	2	0	0	1	1	1	1	1
		rpiA	K01807	EC: 5.3.1.6	ribose 5-phosphate isomerase A	37	1	1	1	2	2	1	2	0	1	1	1	1	0	0
		rpiB	K01808	EC: 5.3.1.6	ribose 5-phosphate isomerase B		0	0	0	0	0	0	0	0	0	0	0	0	0	0
		PRPS,prsA	K00948	EC: 2.7.6.1	ribose-phosphate pyrophosphokinase	38	1	1	1	1	1	0	1	1	0	1	0	1	1	1
		rbsK,RBKS	K00852	EC: 2.7.1.15	ribokinase	39	1	1	1	0	1	1	0	0	0	0	1	0	1	1
Fermentation	Lactate fermentation	ldh	K00016	EC: 1.1.1.27	L-lactate dehydrogenase	40	0	0	0	0	0	0	1	0	0	1	0	1	1	1
	Acetate fermentation	pta	K00625	EC: 2.3.1.8	phosphate acetyltransferase	41	0	0	0	0	0	0	0	0	0	0	0	0	0	0
		ackA	K00925	EC: 2.7.2.1	acetate kinase	42	0	0	0	0	0	0	0	0	0	0	0	0	0	0
		acyP	K01512	EC: 3.6.1.7	acylphosphatase	43	1	1	1	1	1	0	0	1	1	1	1	1	0	0
		acdAB	K24012	EC:6.2.1.13	acetate---CoA ligase (ADP-forming)		1	1	1	1	1	2	0	1	1	1	1	1	1	1
		ACSS,acs	K01895	EC: 6.2.1.1	acetyl-CoA synthetase	44	2	3	3	2	2	1	2	3	0	1	4	2	1	1
	Ethanol fermentaion	ALDH	K00128	EC: 1.2.1.3	aldehyde dehydrogenase (NAD+)	45	0	0	0	2	0	0	2	1	0	0	1	2	1	1
		adh	K00001	EC: 1.1.1.1	alcohol dehydrogenase	46	1	1	0	0	0	0	0	0	0	0	0	0	0	0
		yiaY	K13954	EC: 1.1.1.1	alcohol dehydrogenase		0	0	0	0	0	0	0	0	0	0	0	1	0	0
Formaldehyde assimilation (ribulose monophosphate pathway)		hxlA	K08093	EC: 4.1.2.43	3-hexulose-6-phosphate synthase	47	0	0	0	0	0	0	0	0	0	0	0	0	0	0
		hxlB	K08094	EC: 5.3.1.27	6-phospho-3-hexuloisomerase	48	1	1	1	1	1	1	1	1	1	1	1	1	0	0
		hps-phi	K13831	EC: 4.1.2.43; EC: 5.3.1.27	3-hexulose-6-phosphate synthase / 6-phospho-3-hexuloisomerase	49	1	1	1	1	1	1	1	1	1	1	1	1	1	1
Amino acid metabolism		gltB	K00265	EC: 1.4.1.13	glutamate synthase (NADPH/NADH) large chain	53	0	0	0	0	0	0	0	0	0	0	0	0	0	0
		gltD	K00266	EC: 1.4.1.13	glutamate synthase (NADPH/NADH) small chain		0	0	0	1	0	0	1	0	1	1	0	0	1	1
		glnA,GLUL	K01915	EC: 6.3.1.2	glutamine synthetase	54	1	2	1	1	1	2	0	0	2	2	1	1	1	1
		GLUD1_2,gdhA	K00261	EC: 1.4.1.3	glutamate dehydrogenase (NAD(P)+)	55	1	2	1	3	2	1	2	1	0	0	0	0	1	1
		asnB,ASNS	K01953	EC: 6.3.5.4	asparagine synthase (glutamine-hydrolysing)	56	0	0	1	1	2	1	0	1	1	1	1	1	2	2
			K22457	EC: 2.6.1.14	asparagine-oxo-acid transaminase	57	0	0	0	0	0	0	0	0	0	0	0	0	0	0
		yafV	K13566	EC: 3.5.1.3	omega-amidase	58	0	0	0	0	0	0	0	0	0	0	0	0	0	0
		aspB	K00812	EC: 2.6.1.1	aspartate aminotransferase	59	0	0	0	2	2	1	1	0	1	1	1	1	1	1
		purA,ADS	K01939	EC: 6.3.4.4	adenylosuccinate synthase	60	1	1	1	1	1	1	0	1	0	1	1	1	1	1
		purB,ADSL	K01756	EC: 4.3.2.2	adenylosuccinate lyase	61	1	1	1	1	1	2	1	0	1	1	1	1	1	1
		argG,ASS1	K01940	EC: 6.3.4.5	argininosuccinate synthase	62	0	0	0	0	0	0	0	0	0	1	1	0	0	0
		argH,ASL	K01755	EC: 4.3.2.1	argininosuccinate lyase	63	0	0	0	1	0	0	0	0	0	2	1	0	0	0
		aspA	K01744	EC: 4.3.1.1	aspartate ammonia-lyase	64	0	0	1	0	0	0	0	0	0	0	0	0	0	0
		AGXT	K00830	EC: 2.6.1.44	alanine-glyoxylate transaminase / serine-glyoxylate transaminase / serine-pyruvate transaminase	65	0	0	0	1	0	0	1	0	0	1	0	0	0	0
		ala	K19244	EC: 1.4.1.1	alanine dehydrogenase	66	0	0	0	1	0	1	1	0	0	1	0	1	1	1
		glyA,SHMT	K00600	EC: 4.3.1.19	glycine hydroxymethyltransferase	67	2	2	2	2	2	2	1	1	2	2	2	1	1	1
		ilvA,tdcB	K01754	EC: 2.1.2.1	threonine dehydratase	68	0	0	0	2	0	0	4	3	1	0	1	0	0	0
		cysO	K10150	EC: 4.2.1.22	cysteine synthase / O-phosphoserine sulfhydrylase / cystathionine beta-synthase	69	0	0	0	0	0	0	0	0	0	0	0	0	0	0
		cysK	K01738	EC: 2.5.1.47	cysteine synthase A		0	0	0	1	0	0	1	0	0	0	0	1	0	0
		cysM	K12339	EC: 2.5.1.144	cysteine synthase B		0	0	0	1	0	0	0	1	1	1	1	1	1	1
Oxidative phosphorylation	Complex I	nuoA	K00330	EC: 1.6.5.3	NADH-quinone oxidoreductase subunit A	70	0	0	0	0	0	0	0	0	1	1	0	0	0	0
		nuoB	K00331	EC: 1.6.5.3	NADH-quinone oxidoreductase subunit B	71	0	0	0	0	0	0	0	0	0	0	0	0	0	0
		nuoC	K00332	EC: 1.6.5.3	NADH-quinone oxidoreductase subunit C	72	0	0	0	0	0	0	0	0	0	0	0	1	0	0
		nuoD	K00333	EC: 1.6.5.3	NADH-quinone oxidoreductase subunit D	73	1	1	1	1	1	0	3	0	1	1	1	1	0	0
		nuoE	K00334	EC: 1.6.5.3	NADH-quinone oxidoreductase subunit E	74	0	0	0	0	0	0	0	0	0	0	0	0	0	0
		nuoF	K00335	EC: 1.6.5.3	NADH-quinone oxidoreductase subunit F	75	0	0	0	0	0	0	1	0	0	0	0	0	0	0
		nuoG	K00336	EC: 1.6.5.3	NADH-quinone oxidoreductase subunit G	76	0	0	0	0	0	0	0	0	0	0	0	0	0	0
		nuoH	K00337	EC: 1.6.5.3	NADH-quinone oxidoreductase subunit H	77	1	1	1	1	1	0	3	0	2	2	2	1	1	1
		nuoI	K00338	EC: 1.6.5.3	NADH-quinone oxidoreductase subunit I	78	0	1	0	0	0	0	1	0	1	1	0	0	0	0
		nuoJ	K00339	EC: 1.6.5.3	NADH-quinone oxidoreductase subunit J	79	1	0	1	0	0	0	1	0	3	1	1	1	0	0
		nuoK	K00340	EC: 1.6.5.3	NADH-quinone oxidoreductase subunit K	80	1	1	1	0	0	0	1	0	1	1	1	1	0	0
		nuoL	K00341	EC: 1.6.5.3	NADH-quinone oxidoreductase subunit L	81	2	0	1	2	1	0	2	1	2	1	1	1	1	1
		nuoM	K00342	EC: 1.6.5.3	NADH-quinone oxidoreductase subunit M	82	2	2	3	2	2	0	3	3	2	2	1	1	1	1
		nuoN	K00343	EC: 1.6.5.3	NADH-quinone oxidoreductase subunit N	83	0	0	0	1	1	0	1	1	0	0	0	1	1	1
	Complex II	sdhA,frdA	K00239	EC: 1.3.5.1	succinate dehydrogenase / fumarate reductase, flavoprotein subunit	84	1	2	1	1	1	1	0	0	1	1	1	0	1	1
		sdhB,frdB	K00240	EC: 1.3.5.1	succinate dehydrogenase / fumarate reductase, iron-sulfur subunit	85	1	1	1	1	1	0	0	0	1	1	0	0	0	0
		sdhC,frdC	K00241	EC: 1.3.5.1	succinate dehydrogenase / fumarate reductase, cytochrome b subunit	86	1	1	1	1	1	0	0	0	1	2	0	0	1	1
		sdhD,frdD	K00242	EC: 1.3.5.1	succinate dehydrogenase / fumarate reductase, membrane anchor subunit	87	1	1	1	1	1	0	0	0	1	0	0	0	0	0
	Complex III	petA	K00411	EC: 7.1.1.8	ubiquinol-cytochrome c reductase iron-sulfur subunit	88	0	0	0	0	0	0	0	0	0	0	0	0	0	0
		petB	K00412	EC: 7.1.1.8	ubiquinol-cytochrome c reductase cytochrome b subunit		0	0	0	0	0	0	0	0	0	0	0	0	0	0
		petC	k00413	EC: 7.1.1.8	ubiquinol-cytochrome c reductase cytochrome c1 subunit		0	0	0	0		0	0	0
	Complex IV	coxA	K02274	EC: 1.9.3.1	cytochrome c oxidase subunit I	89	0	0	0	2	1	0	0	0	1	1	1	1	0	0
		coxB	K02275	EC: 1.9.3.1	cytochrome c oxidase subunit II	90	0	0	0	0	0	0	1	0	0	1	2	3	0	0
		coxC	K02276	EC: 1.9.3.1	cytochrome c oxidase subunit III	91	0	1	0	0	0	0	0	0	0	0	1	1	0	0
		coxD,ctaF	K02277	EC: 1.9.3.1	cytochrome c oxidase subunit IV	92	0	0	0	0	0	0	1	0	0	1	1	1	0	0
		coxAC	K15408	EC: 1.9.3.1	cytochrome c oxidase subunit I+III	93	0	0	0	0	1	0	0	0	0	0	1	1	0	0
	Complex V	ATPVA,ntpA,atpA	K02117	EC: 7.1.2.2	V/A-type H+-transporting ATPase subunit A	94	2	1	1	2	2	2	1	2	1	1	1	1	1	1
		ATPVB,ntpB,atpB	K02118	EC: 7.1.2.2	V/A-type H+-transporting ATPase subunit B	95	1	1	1	1	1	1	0	1	1	1	1	2	1	1
		ATPVC,ntpC,atpC	K02119	EC: 7.1.2.2	V/A-type H+-transporting ATPase subunit C	96	1	2	1	1	1	0	0	1	1	1	1	1	1	1
		ATPVD,ntpD,atpD	K02120	EC: 7.1.2.2	V/A-type H+-transporting ATPase subunit D	97	1	1	1	1	1	1	0	1	1	1	1	1	0	0
		ATPVE,ntpE,atpE	K02121	EC: 7.1.2.2	V/A-type H+-transporting ATPase subunit E	98	1	1	1	1	2	0	0	2	1	1	1	1	1	1
		ATPVF,ntpF,atpF	K02122	EC: 7.1.2.2	V/A-type H+-transporting ATPase subunit F	99	1	1	1	1	1	1	0	1	1	1	1	1	1	1
		ATPVG,ntpH,atpH	K02107	EC: 7.1.2.2	V/A-type H+-transporting ATPase subunit G/H	100	1	0	1	0	0	1	0	0	0	0	0	1	0	0
		ATPVI,ntpI,atpI	K02123	EC: 7.1.2.2	V/A-type H+-transporting ATPase subunit I	101	1	2	2	1	1	1	0	1	1	1	1	1	1	1
		ATPVK,ntpK,atpK	K02124	EC: 7.1.2.2	V/A-type H+-transporting ATPase subunit K	102	1	1	1	0	1	0	0	2	1	1	1	1	1	1
Nitrogen metabolism		NapA	K02567	EC: 1.7.99.-	periplasmic nitrate reductase NapA	103	0	0	0	0	0	0	0	0	0	0	0	0	0	0
		NapB	K02568	EC: 1.7.99.-	cytochrome c-type protein NapB		0	0	0	0	0	0	0	0	0	0	0	0	0	0
		NarB	K00367	EC: 1.7.7.2	ferredoxin-nitrate reductase		0	0	0	0	0	0	0	0	0	0	0	0	0	0
		NarG	K00370	EC: 1.7.5.1	nitrate reductase/nitrite oxidoreductase alpha subunit	104	0	0	0	0	0	0	1	0	1	1	0	1	0	0
		NarH	K00371	EC: 1.7.5.1	nitrate reductase/nitrite oxidoreductase beta subunit		0	0	0	0	0	0	1	0	1	1	0	0	0	0
		NarI	K00374	EC: 1.7.5.1	nitrate reductase/nitrite oxidoreductase gamma subunit		0	0	0	0	0	0	0	0	0	0	0	0	1	1
		nirB	K00362	EC::1.7.1.15	nitrite reductase (NADH) large subunit	105	0	0	0	0	0	0	0	0	0	0	0	0	0	0
		nirD	K00363	EC::1.7.1.15	nitrite reductase (NADH) small subunit	106	0	0	0	0	0	0	2	0	0	1	0	1	1	1
		nirA	K00366	EC: 1.7.7.1	ferredoxin-nitrite reductase	107	0	0	0	0	0	0	0	0	0	0	0	0	0	0
		nirK	K00368	EC: 1.7.2.1	nitrite reductase	108	0	0	0	0	0	0	0	0	1	1	1	0	2	2
		nirS	K15864	EC: 1.7.2.1	nitrite reductase /hydroxylamine reductase		0	0	0	0	0	0	0	0	0	0	0	0	0	0
		norB	K04561	EC: 1.7.2.5	nitric oxide reductase subunit B	109	0	0	0	0	0	0	0	0	0	0	0	0	0	0
		norC	K02305	EC: 1.7.2.5	nitric oxide reductase subunit C		0	0	0	0	0	0	0	0	0	0	0	0	0	0
		nosZ	K00376	EC: 1.7.2.4	nitrous-oxide reductase	110	0	0	0	0	0	0	0	0	0	0	0	0	1	1
		nifD	K02586	EC: 1.18.6.1	nitrogenase molybdenum-iron protein alpha chain	111	0	0	0	0	0	0	0	0	0	0	0	0	0	0
		nifH	K02588	EC: 1.18.6.1	nitrogenase iron protein NifH		0	0	0	0	0	0	0	0	0	0	0	0	0	0
		nifK	K02591	EC: 1.18.6.1	nitrogenase molybdenum-iron protein beta chain		0	0	0	0	0	0	0	0	0	0	0	0	0	0
		amoA	K10944	EC: 1.14.99.39	ammonia monooxygenase subunit A	112	0	0	0	0	0	0	0	0	0	0	0	0	0	0
		amoB	K10945	EC: 1.14.99.39	ammonia monooxygenase subunit B		0	0	0	0	0	0	0	0	0	0	0	0	0	0
		amoC	K10946	EC: 1.14.99.39	ammonia monooxygenase subunit C		0	0	0	0	0	0	0	0	0	0	0	0	0	0
		hao	K10535	EC: 1.7.2.6	hydroxylamine dehydrogenase	113	0	0	0	0	0	0	0	0	0	0	0	0	0	0
		hzs	K20932	EC: 1.7.2.7	hydrazine synthase subunit	114	0	0	0	0	0	0	0	0	0	0	0	0	0	0
		hdh	K20935	EC: 1.7.2.8	hydrazine dehydrogenase	115	0	0	0	0	0	0	0	0	0	0	0	0	0	0
		nosY	K19341		Cu-processing system permease protein		1	1	0	0	1	1	1	0	2	0	1	0	1	1
		nosF	K19340		Cu-processing system ATP-binding protein		0	1	0	0	0	1	0	1	0	0	0	0	0	0
Sulfur metabolism		sat	K00958	EC: 2.7.7.4	sulfate adenylyltransferase	117	0	0	0	0	0	0	0	0	0	0	0	0	0	0
		aprA	K00394	EC: 1.8.99.2	adenylylsulfate reductase subunitA	118	0	0	0	0	0	0	0	0	0	0	0	0	0	0
		aprB	K00395	EC: 1.8.99.2	adenylylsulfate reductase subunitB		0	0	0	0	0	0	0	0	0	0	0	0	0	0
		dsrA	K11180	EC: 1.8.99.5	dissimilatory sulfite reductase alpha sununit	119	0	1	0	0	0	0	0	0	0	0	0	0	0	0
		dsrB	K11181	EC: 1.8.99.5	dissimilatory sulfite reductase beta sununit		0	0	0	0	0	0	0	0	0	0	0	0	0	0
		PAPSS	K13811	EC: 2.7.7.4	3'-phosphoadenosine 5'-phosphosulfate synthase	120	0	0	0	0	0	0	0	0	0	0	0	0	0	0
		cysN/cysC	K00955	EC: 2.7.7.4	bifunctional enzyme CysN/CysC	121	0	1	0	0	0	0	0	0	0	0	0	0	0	0
		cysC	K00860	EC: 2.7.1.25	bifunctional enzyme CysC	122	0	1	1	0	0	0	0	0	0	0	0	0	0	0
		cysQ	K01082	EC: 3.1.3.7	5'-bisphosphate nucleotidase	123	0	0	0	0	0	0	0	0	0	0	0	0	0	0
		cysH	K00390	EC: 1.8.4.8	bifunctional enzyme CysH	124	2	2	1	1	3	0	0	0	1	0	0	0	0	0
		sir	K00392	EC: 1.8.7.1	sulfite reductase (ferredoxin)	125	0	0	0	0	0	0	0	0	0	0	0	0	0	0
		cysJ	K00380	EC: 1.8.1.2	sulfite reductase (NADPH) flavoprotein alpha-component		0	0	0	0	1	0	1	0	0	0	0	0	0	0
		cysI	K00381	EC: 1.8.1.2	sulfite reductase (NADPH) flavoprotein bate-component		0	0	0	0	0	0	0	0	0	0	0	0	0	0
		phsA	K08352	EC: 1.8.5.5	thiosulfate reductase / polysulfide reductase chain A	126	0	0	0	0	0	0	0	0	0	0	0	0	0	0
		phsB	K08353	EC: 1.8.5.5	thiosulfate reductase electron transport protein		0	0	0	0	0	0	0	0	0	0	0	0	0	0
		phsC	K08354	EC: 1.8.5.5	thiosulfate reductase cytochrome b subunit		0	0	0	0	0	0	0	0	0	0	0	0	0	0
		hydA	K17993	EC: 1.12.98.4	sulfhydrogenase subunit alpha	127	0	0	0	0	0	0	0	0	0	0	0	0	0	0
		sqr	K17218	EC: 1.8.5.4	sulfide:quinone oxidoreductase	128	1	2	1	2	1	1	1	0	2	3	0	0	2	2
		SUOX	K00387				0	0	0	0	0	0	0	0	0	0	0	0	0	0
		TST, MPST, sseA	K01011				0	0	0	0	0	0	0	0	1	1	1	2	0	0
		glpE	K02439				0	0	0	0	0	0	0	0	0	0	0	0	0	0
		soxA	K17222	EC:2.8.5.2	L-cysteine S-thiosulfotransferase		0	0	0	0	0	0	0	0	0	0	0	0	0	0
		soxX	K17223	EC:2.8.5.2	L-cysteine S-thiosulfotransferase		0	0	0	0	0	0	0	0	0	0	0	0	0	0
		soxB	K17224	EC:3.1.6.20	S-sulfosulfanyl-L-cysteine sulfohydrolase		0	0	0	0	0	0	0	0	0	0	0	0	0	0
		soxY	K17226		sulfur-oxidizing protein SoxY		0	0	0	0	0	0	0	0	0	0	0	0	0	0
		soxZ	K17227		sulfur-oxidizing protein SoxZ		0	0	0	0	0	0	0	0	0	0	0	0	0	0
		fccB	K17229	EC:1.8.2.3	sulfide dehydrogenase [flavocytochrome c] flavoprotein chain		0	0	0	0	0	0	0	0	0	0	0	0	0	0
		fccA	K17230		cytochrome subunit of sulfide dehydrogenase		0	0	0	0	0	0	0	0	0	0	0	0	0	0
Hydrogen metabolism		hypA	K04651		hydrogenase nickel incorporation protein HypA/HybF	131	1	1	1	1	1	0	0	0	2	2	0	0	2	2
		hypB	K04652		hydrogenase accessory protein	132	1	0	1	0	1	0	0	0	0	0	0	0	0	0
		hypC	K04653		hydrogenase assembly chaperone	133	1	1	1	1	1	0	0	0	1	1	0	0	1	1
		hypD	K04654		hydrogenase expression/formation protein	134	1	1	1	1	1	0	0	0	0	0	0	0	0	0
		hypE	K04655		hydrogenase expression/formation protein	135	1	1	1	1	1	0	0	0	0	1	1	1	1	1
		hypF	K04656		transcriptional regulatory protein	136	1	1	1	2	2	1	0	0	0	0	0	0	0	0
		hycl	K03605	EC: 3.4.23.-	hydrogenase 1 maturation protease	137	0	0	0	1	0	0	0	0	2	1	0	0	1	1
Glycerophospholipid metabolism		araM, egsA	K00096	EC:1.1.1.261	glycerol-1-phosphate dehydrogenase [NAD(P)+]		2	2	1	1	1	0	1	1	1	1	1	1	1	1
Heavy metal stress		arsA	K01551	EC: 3.6.3.16/ 3.6.3.-	arsenite/tail-anchored protein-transporting ATPase	141	0	0	0	2	0	0	0	0	0	0	2	4	0	0
		arsB	K03893		arsenical pump membrane protein	142	0	0	0	0	0	0	1	0	0	0	0	0	0	0
		arsC	K03741	EC: 1.20.4.1	arsenate reductase	143	0	0	0	2	0	0	1	1	1	1	0	1	1	1
		arsR	K03892		ArsR family transcriptional regulator, arsenate/arsenite/antimonite-responsive transcriptional repressor	144	0	0	0	0	0	0	0	0	0	0	2	1	0	0
		arsM, AS3MT	K07755		arsenite methyltransferase [EC:2.1.1.137]		1	1	1	1	1	1	0	1	1	2	1	2	1	1
		HAC1	K22547		arsenate reductase [EC:1.20.4.1]		0	0	0	0	0	0	0	0	0	0	0	0	0	0
		arsR-arsC	K23988		ArsR family transcriptional regulator, arsenate/arsenite/antimonite-responsive transcriptional		0	0	0	0	0	0	0	0	0	0	0	0	0	0
		ACR3, arsB	K03325		arsenite transporter		1	1	0	0	0	0	1	0	1	1	0	0	0	0
		arsenite oxidase large subunit?	K08356				0	0	0	0	0	0	0	0	0	0	0	0	0	0
		arsenite oxidase small subunit	K08355				0	0	0	0	0	0	0	0	0	0	0	0	0	0
Oxidative stress		prxQ	K03564	EC: 1.11.1.15	peroxiredoxin Q/BCP	145	0	0	0	2	0	0	2	2	2	3	2	2	1	1
		trxA	K03671		thioredoxin 1	146	4	5	3	5	1	3	4	2	2	3	3	3	4	4
Isoprenoid biosynthesis, mevalonate pathway		atoB	K00626	EC: 2.3.1.9	acetyl-CoA C-acetyltransferase	151	6	6	5	8	7	2	6	5	4	6	4	6	5	5
			K01641	EC: 2.3.3.10	hydroxymethylglutaryl-CoA synthase	152	0	1	1	2	2	2	1	1	1	2	1	1	2	2
		hmgA	K00021	EC: 1.1.1.34	hydroxymethylglutaryl-CoA reductase (NADPH)	153	0	0	0	0	0	0	0	0	0	0	0	0	0	0
		mvaA	K00054	EC: 1.1.1.88	hydroxymethylglutaryl-CoA reductase	153	1	1	1	1	1	0	2	0	1	1	0	2	1	1
		mvaK1	K00869	EC: 2.7.1.36	mevalonate kinase	154	1	1	1	1	1	0	1	1	1	1	1	1	1	1
		pmd	K17942	EC: 4.1.1.99	phosphomevalonate decarboxylase	155	1	1	1	1	1	1	0	1	0	1	1	1	1	1
		ipk	K06981	EC: 2.7.4.26	isopentenyl phosphate kinase	156	1	1	1	1	1	1	0	1	1	1	1	1	1	1
		idi	K01823	EC: 5.3.3.2	isopentenyl-diphosphate Delta-isomerase	157	1	1	1	1	1	1	0	1	1	1	1	2	1	1
		idsA	K13787	EC: 2.5.1.1	geranylgeranyl diphosphate synthase, type I	158	1	1	1	1	1	0	0	1	1	1	1	1	1	1
ABC and other transporters	Mineral and organic ion transporters	tupC	K06857		tungstate transport system ATP-binding protein	161	0	0	0	1	0	0	0	0	1	1	0	1	0	0
		tupB	K05773		tungstate transport system permease protein	162	0	0	0	1	0	0	0	0	1	1	0	1	0	0
		tupA	K05772		tungstate transport system substrate-binding protein	163	0	0	0	1	0	0	0	0	1	1	0	1	0	0
	Peptide transporters	oppA, mppA	K15580		oligopeptide transport system substrate-binding protein		0	0	0	0	0	0	0	0	0	0	0	0	0	0
		oppB	K15581		oligopeptide transport system permease protein		0	0	0	0	0	1	0	0	0	0	0	0	0	0
		oppC	K15582		oligopeptide transport system permease protein		0	0	0	0	0	0	0	0	0	0	0	0	0	0
		oppD	K15583		oligopeptide transport system ATP-binding protein		0	0	0	0	0	0	0	0	0	0	0	0	0	0
		oppF	K10823		oligopeptide transport system ATP-binding protein	164	0	0	0	0	0	0	0	0	0	0	0	1	0	0
		dppA	K12368		dipeptide transport system substrate-binding protein		0	0	0	0	0	0	0	0	0	0	0	0	0	0
		dppB	K12369		dipeptide transport system permease protein	165	1	0	0	0	0	0	0	0	0	0	1	2	1	1
		dppC	K12370		dipeptide transport system permease protein		0	0	0	0	0	0	0	0	0	0	0	0	0	0
		dppD	K12371		dipeptide transport system ATP-binding protein		0	0	0	0	0	0	0	0	0	0	0	0	0	0
		dppF	K12372		dipeptide transport system ATP-binding protein		0	0	0	0	0	0	0	0	0	0	0	0	0	0
		dppE	K16199		dipeptide transport system substrate-binding protein		0	0	0	0	0	0	0	0	0	0	0	0	0	0
		dppB1	K16200		dipeptide transport system permease protein		0	0	0	0	0	0	0	0	0	0	0	0	0	0
		dppC	K16201		dipeptide transport system permease protein		0	0	0	0	0	0	0	0	0	0	0	0	0	0
		dppD	K16202		dipeptide transport system ATP-binding protein		0	0	0	0	0	0	0	0	0	0	0	0	0	0
	Nickel transporters	cbiK	K10094		nickel transport protein		0	0	0	0	0	0	0	0	0	0	0	0	0	0
		cbiL	K16915		nickel transport protein		2	1	1	0	0	0	0	0	0	0	0	0	0	0
		cbiN	K02009		cobalt/nickel transport protein		1	0	1	0	1	0	0	0	0	0	0	0	0	0
		cbiQ	K02008		cobalt/nickel transport system permease protein	167	2	1	1	0	1	0	0	0	0	0	0	0	0	0
		cbiM	K02007		cobalt/nickel transport system permease protein	166	1	0	1	0	1	0	0	0	0	0	0	0	0	0
		cbiO	K02006		cobalt/nickel transport system ATP-binding protein	168	1	1	1	0	1	0	0	0	0	0	0	0	0	0
	Metallic cation, iron-siderophore and vitamin B12 transporters	EcfT	K16785		energy-coupling factor transport system permease protein	169	0	0	0	1	0	0	1	1	0	0	0	0	0	0
		EcfA1	K16786		energy-coupling factor transport system ATP-binding protein	170	0	0	0	0	0	0	0	0	0	0	1	0	0	0
		EcfA2	K16787		energy-coupling factor transport system ATP-binding protein	171	0	0	0	1	0	0	1	1	0	0	0	0	0	0
	Phosphate and amino acid transporters	pstA	K02038		phosphate transport system permease protein	172	0	0	0	0	0	0	0	0	1	1	1	2	2	2
		pstB	K02036	EC: 3.6.3.27	phosphate transport system ATP-binding protein	173	0	0	0	0	0	0	0	0	1	0	1	2	3	3
		pstC	K02037		phosphate transport system permease protein	174	0	0	0	0	0	0	0	0	1	0	2	3	2	2
		pstS	K02040		phosphate transport system substrate-binding protein	175	0	0	0	0	0	0	0	0	1	0	1	2	3	3
	iron(III) transport system	afuA, fbpA	K02012		iron(III) transport system substrate-binding protein		0	0	0	0	0	0	0	0	0	0	0	0	0	0
		afuB, fbpB	K02011		iron(III) transport system permease protein		1	1	1	1	0	0	1	0	0	0	0	0	0	0
		afuC, fbpC	K02010	EC:7.2.2.7	iron(III) transport system ATP-binding protein		0	0	0	0	0	0	0	0	0	0	0	0	0	0
	heme exporter	ccmD	K02196		heme exporter protein D		0	0	0	0	0	0	0	0	0	0	0	0	0	0
		ccmC	K02195		heme exporter protein C		1	1	1	1	0	0	0	0	0	0	0	0	0	0
		ccmB	K02194		heme exporter protein B		1	1	1	0	0	0	0	0	0	0	0	0	0	0
		ccmA	K02193	EC:7.6.2.5	heme exporter protein A		1	1	1	0	0	0	0	0	0	0	0	0	0	0
		VIT	K22736		vacuolar iron transporter family protein		0	0	0	0	0	0	1	0	1	1	1	2	1	1
	zinc transport system	znuA	K09815		zinc transport system substrate-binding protein		0	0	0	0	0	1	0	0	0	0	1	0	0	0
		znuB	K09816		zinc transport system permease protein		0	1	0	0	0	1	1	0	0	0	1	0	1	1
		znuC	K09817	EC:7.2.2.20	zinc transport system ATP-binding protein		0	0	0	0	0	1	1	1	0	0	1	1	1	1
	biotin transport system	bioY	K03523		biotin transport system substrate-specific component		0	0	0	0	0	0	1	0	0	0	1	0	0	0
	Lipoprotein	lolC_E	K09808		lipoprotein-releasing system permease protein		1	0	0	0	1	2	0	0	0	0	0	0	0	0
		lolD	K09810	EC:7.6.2	lipoprotein-releasing system ATP-binding protein		1	0	0	0	0	0	0	0	0	1	0	0	1	1
		cvrA, nhaP2	K11105		potassium/hydrogen antiporter		1	1	1	1	1	0	0	0	0	2	0	0	1	1
		ABC.SN.A	K02049		NitT/TauT family transport system ATP-binding protein		0	1	0	0	0	0	0	0	2	2	3	2	2	2
		potA	K11072	EC:7.6.2.11	spermidine/putrescine transport system ATP-binding protein		0	0	0	0	0	0	1	0	1	1	1	2	0	0
	branched-chain amino acid transport system	livK	K01999		branched-chain amino acid transport system substrate-binding protein		0	0	0	0	0	3	2	0	0	1	2	2	1	1
		livH	K01997		branched-chain amino acid transport system permease protein		0	0	0	0	0	2	1	0	1	2	2	2	2	2
		livM	K01998		branched-chain amino acid transport system permease protein		0	0	1	0	0	1	3	0	1	2	1	2	0	0
		livG	K01995		branched-chain amino acid transport system ATP-binding protein		1	0	0	0	0	0	1	0	0	0	2	2	0	0
		livF	K01996		branched-chain amino acid transport system ATP-binding protein		0	0	0	0	0	0	2	0	0	0	2	1	0	0
Carbon fixation （H4F Wood-Ljungdahl pathway)		fdhA	K22516	EC: 1.17.98.3, EC: 1.8.98.6	formate dehydrogenase (coenzyme F420) alpha subunit	176	1	0	0	0	1	0	0	0	0	0	0	0	0	0
		fdhB	K00125	EC: 1.17.98.3, EC: 1.8.98.6	formate dehydrogenase (coenzyme F420) beta subunit		0	0	0	0	0	0	0	0	0	0	0	0	0	0
		fdhA	K05299	EC: 1.17.1.10	formate dehydrogenase (NADP+) alpha subunit		2	1	1	0	0	0	0	0	0	0	0	0	0	0
		fdhB	K15022	EC: 1.17.1.10	formate dehydrogenase (NADP+) beta subunit		0	0	0	0	0	0	0	0	0	0	0	0	0	0
		fhs	K01938	EC: 6.3.4.3	formate--tetrahydrofolate ligase	177	1	1	1	0	1	1	0	0	1	1	1	1	2	2
		folD	K01491	EC: 3.5.4.9, EC: 1.5.1.5	methylenetetrahydrofolate dehydrogenase (NADP+) / methenyltetrahydrofolate cyclohydrolase	178	1	1	1	1	1	1	0	0	1	1	1	1	1	1
		metF	K00297	EC: 1.5.1.20	methylenetetrahydrofolate reductase	179	1	0	1	0	0	2	0	0	0	1	0	1	0	0
		acsE	K15023	EC: 2.1.1.258	5-methyltetrahydrofolate corrinoid sulfur protein	180	1	1	1	0	1	1	0	0	1	0	0	0	0	0
		acsB	K14138	EC: 2.3.1.169	acetyl-CoA synthase	181	1	2	1	0	0	1	0	0	0	0	0	0	0	0
		cdhE	K00197	EC: 2.3.1.169	acetyl-CoA decarbonylase/synthase complex		2	1	1	0	1	1	0	0	0	0	0	0	0	0
		cdhD	K00194	EC: 2.3.1.169	acetyl-CoA decarbonylase/synthase complex		1	1	1	0	1	1	0	0	0	0	0	0	0	0
		cooS	K00198	EC: 1.2.7.4	anaerobic carbon-monoxide dehydrogenase catalytic subunit	182	1	1	1	0	1	0	0	0	0	0	0	0	0	0
		cooF	K00196	EC: 1.2.7.4	anaerobic carbon-monoxide dehydrogenase iron sulfur subunit		3	3	3	0	2	0	0	0	0	0	0	0	0	0
Nucleotide metabolism	Inosine monophosphate biosynthesis (PRPP + glutamine => IMP)	purF	K00764	EC: 2.4.2.14	amidophosphoribosyltransferase	183	1	1	0	1	2	1	1	0	0	1	1	1	1	1
		purD	K01945	EC: 6.3.4.13	phosphoribosylamine---glycine ligase	184	1	2	1	1	1	1	0	0	1	2	1	2	0	0
		purN	K11175	EC: 2.1.2.2	phosphoribosylglycinamide formyltransferase 1	185	2	2	1	1	0	0	1	1	1	1	1	1	0	0
		PFAS	K01952	EC: 6.3.5.3	phosphoribosylformylglycinamidine synthase	186	0	0	0	0	0	0	0	0	0	0	0	0	0	0
		purL	K23269	EC: 6.3.5.3	phosphoribosylformylglycinamidine synthase subunit PurL		1	1	1	1	1	1	2	1	1	1	1	1	1	1
		purS	K23264	EC: 6.3.5.3	phosphoribosylformylglycinamidine synthase subunit PurS		1	1	1	1	1	1	1	1	1	1	1	0	1	1
		purQ	K23265	EC: 6.3.5.3	phosphoribosylformylglycinamidine synthase subunit PurQ		1	1	1	0	1	2	1	0	0	1	1	1	1	1
		purM	K01933	EC: 6.3.3.1	phosphoribosylformylglycinamidine cyclo-ligase	187	1	1	1	1	1	1	0	1	0	1	1	1	0	0
		purC	K01923	EC: 6.3.2.6	phosphoribosylaminoimidazole-succinocarboxamide synthase	188	1	1	1	2	1	0	1	1	1	1	1	1	0	0
		purB	K01756	EC: 4.3.2.2	adenylosuccinate lyase	189	1	1	1	1	1	2	1	0	1	1	1	1	1	1
		purH	K00602	EC: 2.1.2.3 EC: 3.5.4.10	phosphoribosylaminoimidazolecarboxamide formyltransferase / IMP cyclohydrolase	190	1	1	1	1	0	1	1	0	1	1	1	1	0	0
	Adenine ribonucleotide biosynthesis (IMP => ADP,ATP)	purA	K01939	EC: 6.3.4.4	adenylosuccinate synthase	191	1	1	1	1	1	1	0	1	0	1	1	1	1	1
		purB	K01756	EC: 4.3.2.2	adenylosuccinate lyase	189	1	1	1	1	1	2	1	0	1	1	1	1	1	1
		adk	K00939	EC: 2.7.4.3	adenylate kinase	192	1	1	1	1	1	1	1	1	0	1	1	0	1	1
		ak6	K18532	EC: 2.7.4.3	adenylate kinase	192	1	1	1	1	1	0	0	0	0	0	1	1	0	0
		ndk	K00940	EC: 2.7.4.6	nucleoside-diphosphate kinase	193	1	1	1	1	1	1	1	1	1	1	1	1	0	0
	Uridine monophosphate biosynthesis (glutamine + PRPP => UMP)	carB	K01955	EC: 6.3.5.5	carbamoyl-phosphate synthase large subunit	194	1	2	1	2	1	1	2	1	1	1	1	1	1	1
		carA	K01956	EC: 6.3.5.5	carbamoyl-phosphate synthase small subunit	194	1	1	1	1	1	1	1	1	1	1	1	1	1	1
		pyrB	K00609	EC: 2.1.3.2	aspartate carbamoyltransferase catalytic subunit	195	1	1	1	1	1	1	1	1	1	1	1	1	1	1
		pyrI	K00610		aspartate carbamoyltransferase regulatory subunit	196	1	1	1	1	1	1	1	1	1	1	1	1	1	1
		URA4	K01465	EC: 3.5.2.3	dihydroorotase	197	1	2	1	1	1	0	0	0	1	2	1	1	1	1
		pyrDI	K17828	EC: 1.3.1.14	dihydroorotate dehydrogenase (NAD+) catalytic subunit	198	1	1	1	1	1	1	0	0	1	1	1	1	1	1
		pyrE	K00762	EC: 2.4.2.10	orotate phosphoribosyltransferase	199	3	3	2	3	2	1	2	2	0	2	3	2	2	2
		pyrF	K01591	EC: 4.1.1.23	orotidine-5'-phosphate decarboxylase	200	1	1	1	1	1	1	0	1	1	1	1	1	1	1
	Pyrimidine ribonucleotide biosynthesis (UMP => UDP/UTP,CDP/CTP)	pyrH	K09903	EC: 2.7.4.22	uridylate kinase	201	1	1	1	1	1	1	1	1	1	1	0	1	0	0
		ndk	K00940	EC: 2.7.4.6	nucleoside-diphosphate kinase	202	1	1	1	1	1	1	1	1	1	1	1	1	0	0
		pyrG	K01937	EC: 6.3.4.2	CTP synthase	203	1	2	1	2	1	2	0	1	1	1	1	1	1	1
Hydrogen production		mttB	K14083	EC:2.1.1.250	trimethylamine corrinoid protein Co-methyltransferase		0	0	0	3	0	0	0	0	10	8	0	0	10	10
		mttC	K14084		trimethylamine corrinoid protein		0	0	0	0	0	0	0	0	0	0	0	0	1	1
		mtaA	K14080	EC:2.1.1.246	coenzyme M methyltransferase		0	0	0	0	0	0	0	0	0	0	0	0	0	0
		mtaB	K04480	EC:2.1.1.90	methanol---5-hydroxybenzimidazolylcobamide Co-methyltransferase		0	0	0	0	0	0	0	0	0	0	0	0	0	0
		mtaC	K14081	EC:2.1.1.90	methanol corrinoid protein		0	0	0	0	0	0	0	0	0	0	0	0	0	0
		mcrA	K00399	EC: 2.8.4.1	methyl-coenzyme M reductase alpha subunit		0	0	0	0	0	0	0	0	0	0	0	0	0	0
		mcrB	K00401	EC: 2.8.4.1	methyl-coenzyme M reductase beta subunit		0	0	0	0	0	0	0	0	0	0	0	0	0	0
		mcrC	K03421	EC: 2.8.4.1	methyl-coenzyme M reductase subunit C		0	0	0	0	0	0	0	0	0	0	0	0	0	0
		mcrD	K03422	EC: 2.8.4.1	methyl-coenzyme M reductase subunit D		0	0	0	0	0	0	0	0	0	0	0	0	0	0
		mcrG	K00402	EC: 2.8.4.1	methyl-coenzyme M reductase gama subunit		0	0	0	0	0	0	0	0	0	0	0	0	0	0
		hdrA2	K03388	EC: 1.8.7.3; 1.8.98.4; 1.8.95.5; 1.8.98.6	Heterodisulphide reductase subunit A2		15	12	14	8	11	3	0	0	1	2	0	0	2	2
		hdrB2	K03389	EC: 1.8.7.3; 1.8.98.4; 1.8.95.5; 1.8.98.6	Heterodisulphide reductase subunit B2		1	2	1	1	3	0	0	0	0	0	0	0	0	0
		hdrC2	K03390	EC: 1.8.7.3; 1.8.98.4; 1.8.95.5; 1.8.98.6	Heterodisulphide reductase subunit C2		1	2	1	0	2	0	0	0	0	0	0	0	0	0
		hdrD	K08264	EC: 1.8.98.1	Heterodisulphide reductase subunit D		4	4	4	2	2	2	1	1	0	2	1	1	1	1
		hdrE	K08265	EC: 1.8.98.1	Heterodisulphide reductase subunit E		0	0	0	0	0	0	0	0	0	0	0	0	0	0
		mvhA	K14126	1.8.98.5	F420-non-reducing hydrogese large subunit		1	2	1	0	1	1	1	0	1	1	0	0	1	1
		mvhD	K14127	1.8.98.5 1.8.98.6	F420-non-reducing hydrogese iron-sulfur subunit		8	6	7	4	6	1	0	0	1	2	0	0	2	2
		mvhG	K14128	1.8.98.5	F420-non-reducing hydrogese small subunit		1	1	1	0	1	1	0	0	1	1	0	0	1	1
		mtbA	K14082	EC:2.1.1.247	[methyl-Co(III) methylamine-specific corrinoid protein]:coenzyme M methyltransferase		0	0	0	0	0	0	0	0	0	0	0	0	0	0
		dimethylamine---corrinoid protein Co-methyltransferase	K16178	EC:2.1.1.249	dimethylamine---corrinoid protein Co-methyltransferase		0	0	0	0	0	0	0	0	0	0	0	0	0	0
		dimethylamine corrinoid protein	K16179		dimethylamine corrinoid protein		0	0	0	0	0	1	0	0	0	0	0	0	0	0
		mtmB	K16176	EC:2.1.1.248	methylamine---corrinoid protein Co-methyltransferase		0	0	0	0	0	0	0	0	0	0	0	0	0	0
		mtmC	K16177		monomethylamine corrinoid protein		0	0	0	0	0	0	0	0	0	0	0	0	0	0
		mtaB	K04480	EC:2.1.1.90	methanol---5-hydroxybenzimidazolylcobamide Co-methyltransferase		0	0	0	0	0	0	0	0	0	0	0	0	0	0
		mtaC	K14081		methanol corrinoid protein		0	0	0	0	0	0	0	0	0	0	0	0	0	0
		mtaA	K14080	EC:2.1.1.246	[methyl-Co(III) methanol-specific corrinoid protein]:coenzyme M methyltransferase		0	0	0	0	0	0	0	0	0	0	0	0	0	0
		mtsA	K16954	EC:2.1.1.251	methylthiol:coenzyme M methyltransferase		0	0	0	0	0	0	0	0	0	0	0	0	0	0
		mtsB	K16955		methylated-thiol--corrinoid protein		0	0	0	0	0	0	0	0	0	0	0	0	0	0
Energy metabolism		echA	K14086		ech hydrogenase subunit A		0	0	0	0	0	0	0	0	0	0	0	0	0	0
		echB	K14087		ech hydrogenase subunit B		0	0	0	0	0	0	0	0	0	0	0	0	0	0
		echC	K14088		ech hydrogenase subunit C		0	0	0	0	0	0	0	0	1	1	0	0	0	0
		echD	K14089		ech hydrogenase subunit D		0	0	0	0	0	0	0	0	0	0	0	0	0	0
		echE	K14090		ech hydrogenase subunit E		0	0	0	0	0	0	0	0	0	0	0	0	0	0
		echF	K14091		ech hydrogenase subunit F		0	0	0	0	0	0	0	0	0	0	0	0	0	0
		rnfA	K03617		Na+-translocating ferredoxin:NAD+ oxidoreductase subunit A		0	0	0	0	0	0	0	0	0	0	0	0	0	0
		rnfB	K03616	EC:7.2.1.2	Na+-translocating ferredoxin:NAD+ oxidoreductase subunit B		1	1	1	1	0	1	0	0	1	1	0	1	1	1
		rnfC	K03615	EC:7.2.1.2	Na+-translocating ferredoxin:NAD+ oxidoreductase subunit C		0	0	0	0	0	0	0	0	0	0	0	0	0	0
		rnfD	K03614	EC:7.2.1.2	Na+-translocating ferredoxin:NAD+ oxidoreductase subunit D		0	0	0	0	0	0	0	0	0	0	0	0	0	0
		rnfE	K03613		Na+-translocating ferredoxin:NAD+ oxidoreductase subunit E		0	0	0	0	0	0	0	0	0	0	0	0	0	0
		rnfG	K03612		Na+-translocating ferredoxin:NAD+ oxidoreductase subunit G		0	0	0	0	0	0	0	0	0	0	0	0	0	0
		ATPF0A, atpB	K02108		F-type H+-transporting ATPase subunit a		0	0	0	0	0	0	0	0	0	0	0	0	1	1
		ATPF0B, atpF	K02109		F-type H+-transporting ATPase subunit b		0	0	0	0	0	0	0	0	0	0	0	0	0	0
		ATPF0C, atpE	K02110		F-type H+-transporting ATPase subunit c		0	0	0	0	0	0	0	0	0	0	0	0	0	0
		ATPF1D, atpH	K02113		F-type H+-transporting ATPase subunit delta		0	0	0	0	0	0	0	0	0	0	0	0	0	0
		ATPF1E, atpC	K02114		F-type H+-transporting ATPase subunit epsilon		0	0	0	0	0	0	0	0	0	0	0	0	0	0
		ATPF1G, atpG	K02115		F-type H+-transporting ATPase subunit gamma		0	0	0	0	0	0	0	0	0	0	0	0	0	0
		ATPeF08, MTATP8, ATP8	K02125		F-type H+-transporting ATPase subunit 8		0	0	0	0	0	0	0	0	0	0	0	0	0	0
		ATPeF0A, MTATP6, ATP6	K02126		F-type H+-transporting ATPase subunit a		0	0	0	0	0	0	0	0	0	0	0	0	0	0
		ATPeF0B, ATP5F1, ATP4	K02127		F-type H+-transporting ATPase subunit b		0	0	0	0	0	0	0	0	0	0	0	0	0	0
		ATPeF0C, ATP5G, ATP9	K02128		F-type H+-transporting ATPase subunit c		0	0	0	0	0	0	0	0	0	0	0	0	0	0
		ATPeF0E, ATP5I	K02129		F-type H+-transporting ATPase subunit e		0	0	0	0	0	0	0	0	0	0	0	0	0	0
		ATPeF0F, ATP5J2	K02130		F-type H+-transporting ATPase subunit f		0	0	0	0	0	0	0	0	0	0	0	0	0	0
		ATPeF0F6, ATP5J	K02131		F-type H+-transporting ATPase subunit 6		0	0	0	0	0	0	0	0	0	0	0	0	0	0
		ATPeF1A, ATP5A1, ATP1	K02132		F-type H+-transporting ATPase subunit alpha		0	0	0	0	0	0	0	0	0	0	0	0	0	0
		ATPeF1B, ATP5B, ATP2	K02133	EC:7.1.2.2	F-type H+-transporting ATPase subunit beta		0	0	0	0	0	0	0	0	0	0	0	0	0	0
		ATPeF1D, ATP5D, ATP16	K02134		F-type H+-transporting ATPase subunit delta		0	0	0	0	0	0	0	0	0	0	0	0	0	0
		ATPeF1E, ATP5E, ATP15	K02135		F-type H+-transporting ATPase subunit epsilon		0	0	0	0	0	0	0	0	0	0	0	0	0	0
		ATPeF1G, ATP5C1, ATP3	K02136		F-type H+-transporting ATPase subunit gamma		0	0	0	0	0	0	0	0	0	0	0	0	0	0
		ATPeF0O, ATP5O, ATP5	K02137		F-type H+-transporting ATPase subunit O		0	0	0	0	0	0	0	0	0	0	0	0	0	0
		ATPeF0D, ATP5H, ATP7	K02138		F-type H+-transporting ATPase subunit d		0	0	0	0	0	0	0	0	0	0	0	0	0	0
		ATPeFF, ATP17	K02139		F-type H+-transporting ATPase subunit f		0	0	0	0	0	0	0	0	0	0	0	0	0	0
		ATPeFG, ATP5L, ATP20	K02140		F-type H+-transporting ATPase subunit g		0	0	0	0	0	0	0	0	0	0	0	0	0	0
		ATPeFH, ATP14	K02141		F-type H+-transporting ATPase subunit h		0	0	0	0	0	0	0	0	0	0	0	0	0	0
		ATPeFJ, ATP18	K02142		F-type H+-transporting ATPase subunit j		0	0	0	0	0	0	0	0	0	0	0	0	0	0
		ATPeFK, ATP19	K02143		F-type H+-transporting ATPase subunit k		0	0	0	0	0	0	0	0	0	0	0	0	0	0
		mnhA, mrpA	K05565		multicomponent Na+:H+ antiporter subunit A		0	0	0	0	0	2	0	1	0	0	0	0	0	0
		mnhB, mrpB	K05566		multicomponent Na+:H+ antiporter subunit B		0	0	0	0	0	1	0	1	0	0	0	0	0	0
		mnhC, mrpC	K05567		multicomponent Na+:H+ antiporter subunit C		0	0	0	0	0	1	0	1	0	0	0	0	0	0
		mnhD, mrpD	K05568		multicomponent Na+:H+ antiporter subunit D		1	0	0	0	1	1	1	1	0	0	0	0	0	0
		mnhE, mrpE	K05569		multicomponent Na+:H+ antiporter subunit E		0	0	0	1	0	1	1	0	0	0	0	0	0	0
		mnhF, mrpF	K05570		multicomponent Na+:H+ antiporter subunit F		0	0	0	1	0	1	0	0	0	0	0	0	0	0
		mnhG, mrpG	K05571		multicomponent Na+:H+ antiporter subunit G		0	0	0	1	0	1	1	0	0	0	0	0	0	0
		mbhL	K18016	EC:1.12.7.2	membrane-bound hydrogenase subunit alpha		0	0	0	0	0	0	0	0	1	1	0	0	0	0
		mbhK	K18017	EC:1.12.7.2	membrane-bound hydrogenase subunit beta		0	0	0	0	0	0	0	0	0	0	0	0	0	0
		mbhJ	K18023	EC:1.12.7.2	membrane-bound hydrogenase subunit mbhJ		0	0	0	0	0	0	0	0	0	0	0	0	0	0
		hppA	K15987		K(+)-stimulated pyrophosphate-energized sodium pump		1	1	2	0	1	3	0	0	1	2	1	1	0	0
Metabolism	Porphyrin and chlorophyll metabolism	hemA	K02492	EC:1.2.1.70	glutamyl-tRNA reductase		0	0	0	0	1	0	1	1	0	0	0	1	0	0
		hemB, ALAD	K01698	EC:4.2.1.24	porphobilinogen synthase		0	0	0	0	1	0	1	1	0	0	0	0	0	0
		hemC, HMBS	K01749	EC:2.5.1.61	hydroxymethylbilane synthase		0	0	0	0	1	0	1	1	0	0	0	0	0	0
		hemD, UROS	K01719	EC:4.2.1.75	uroporphyrinogen-III synthase		0	0	0	0	1	0	0	0	0	1	0	0	0	0
		hemDX	K13543	EC:2.1.1.107 4.2.1.75	uroporphyrinogen III methyltransferase / synthase		0	0	0	0	0	0	0	0	0	0	0	0	0	0
		hemE, UROD	K01599	EC:4.1.1.37	uroporphyrinogen decarboxylase		0	0	0	0	1	0	0	0	0	0	0	0	0	0
		hemG	K00230	EC:1.3.5.3	menaquinone-dependent protoporphyrinogen oxidase		0	0	0	0	0	0	3	3	0	0	1	1	0	0
		hemH, FECH	K01772	EC:4.99.1.1 4.99.1.9	protoporphyrin/coproporphyrin ferrochelatase		0	0	0	0	1	0	1	1	0	0	0	0	0	0
		hemJ	K08973	EC:1.3.99.-	protoporphyrinogen IX oxidase		0	0	0	0	0	0	0	0	0	0	0	0	0	0
		hemL	K01845	EC:5.4.3.8	glutamate-1-semialdehyde 2,1-aminomutase		0	0	1	3	4	3	2	2	0	0	0	0	0	0
		hemN, hemZ	K02495	EC:1.3.98.3	oxygen-independent coproporphyrinogen III oxidase		0	0	0	0	0	0	0	0	0	0	0	0	0	0
		hemQ	K00435	EC:1.3.98.5	hydrogen peroxide-dependent heme synthase		0	0	0	0	0	0	0	0	0	0	0	0	0	0
		hemX	K02496	EC:2.1.1.107	uroporphyrin-III C-methyltransferase		0	0	0	1	0	0	0	0	0	0	0	0	0	0
		chlB	K04039	EC:1.3.7.7	light-independent protochlorophyllide reductase subunit B		0	0	0	0	0	0	0	0	0	0	0	0	0	0
		chlD, bchD	K03404	EC:6.6.1.1	magnesium chelatase subunit D		0	0	0	0	0	0	0	0	0	2	2	1	0	0
		chlG, bchG	K04040	EC:2.5.1.62 2.5.1.133	chlorophyll/bacteriochlorophyll a synthase		0	0	0	0	0	0	0	0	1	0	0	0	1	0
		chlH, bchH	K03403	EC:6.6.1.1	magnesium chelatase subunit H		0	0	0	0	0	0	0	0	0	0	0	0	0	0
		chlI, bchI	K03405	EC:6.6.1.1	magnesium chelatase subunit I		0	0	0	0	0	0	1	1	0	0	1	0	0	0
		chlL	K04037	EC:1.3.7.7	light-independent protochlorophyllide reductase subunit L		0	0	0	0	0	0	0	0	0	0	0	0	0	0
		chlN	K04038	EC:1.3.7.7	light-independent protochlorophyllide reductase subunit N		0	0	0	0	0	0	0	0	0	0	0	0	0	0
		chlP, bchP	K10960	EC:1.3.1.83 1.3.1.111	geranylgeranyl diphosphate/geranylgeranyl-bacteriochlorophyllide a reductase		0	0	0	0	0	0	0	0	0	0	0	0	0	0
		cobA, btuR	K19221	EC:2.5.1.17	cob(I)alamin adenosyltransferase		0	0	0	0	0	0	0	0	1	1	1	1	2	0
		cobA	K02303	EC:2.1.1.107	uroporphyrin-III C-methyltransferase		0	0	0	0	0	0	0	0	0	0	0	0	0	0
		cobA-hemD	K13542	EC:2.1.1.107 4.2.1.75	uroporphyrinogen III methyltransferase / synthase		0	0	0	0	0	0	1	1	0	0	0	0	0	0
		cobB-cbiA	K02224	EC:6.3.5.9 6.3.5.11	cobyrinic acid a,c-diamide synthase		0	1	0	0	0	0	0	0	0	0	0	0	0	0
		cobC, phpB	K02226	EC:3.1.3.73	alpha-ribazole phosphatase		0	0	0	0	1	0	0	0	0	0	0	0	0	0
		cobC1, cobC	K02225		cobalamin biosynthetic protein CobC		0	0	0	0	0	0	0	0	0	0	0	0	0	0
		cobD	K04720	EC:4.1.1.81	threonine-phosphate decarboxylase		0	0	0	0	0	0	0	0	0	0	0	0	0	0
		cobF	K02228	EC:2.1.1.152	precorrin-6A synthase		0	0	0	0	0	0	0	0	0	0	0	0	0	0
		cobG	K02229	EC:1.14.13.83	precorrin-3B synthase		0	0	0	0	0	0	0	0	0	0	0	0	0	0
		cobH-cbiC	K06042	EC:5.4.99.61 5.4.99.60	precorrin-8X/cobalt-precorrin-8 methylmutase		0	0	0	1	0	0	0	0	0	0	0	0	0	0
		cobI-cbiL	K03394	EC:2.1.1.130 2.1.1.151	precorrin-2/cobalt-factor-2 C20-methyltransferase		0	0	0	0	0	0	0	0	0	0	0	0	0	0
		cobIJ	K13540	EC:2.1.1.130 2.1.1.131	precorrin-2 C20-methyltransferase / precorrin-3B C17-methyltransferase		0	0	0	0	0	0	0	0	0	0	0	0	0	0
		cobK-cbiJ	K05895	EC:1.3.1.54 1.3.1.106	precorrin-6A/cobalt-precorrin-6A reductase		0	0	0	0	0	0	0	0	0	0	0	0	0	0
		cobL	K00595	EC:2.1.1.132	precorrin-6Y C5,15-methyltransferase (decarboxylating)		0	0	0	1	0	0	0	0	0	0	0	0	0	0
		cobM, cbiF	K05936	EC:2.1.1.133 2.1.1.271	precorrin-4/cobalt-precorrin-4 C11-methyltransferase		0	0	0	0	0	0	0	0	0	0	0	0	0	0
		cobN	K02230	EC:6.6.1.2	cobaltochelatase CobN		0	0	1	0	0	0	0	0	0	0	0	0	0	0
		cobP, cobU	K02231	EC:2.7.1.156 2.7.7.62	adenosylcobinamide kinase / adenosylcobinamide-phosphate guanylyltransferase		0	0	0	0	0	0	0	0	0	0	0	0	0	0
		cobQ, cbiP	K02232	EC:6.3.5.10	adenosylcobyric acid synthase		0	0	0	0	0	0	0	0	0	0	0	0	0	0
		cobR	K13786	EC:1.16.8.-	cob(II)yrinic acid a,c-diamide reductase		0	0	0	0	0	0	0	0	0	0	0	0	0	0
		cobS	K09882	EC:6.6.1.2	cobaltochelatase CobS		0	0	0	0	0	0	0	0	0	0	0	0	0	0
		cobT	K09883	EC:6.6.1.2	cobaltochelatase CobT		0	0	0	0	0	0	0	0	0	0	0	0	0	0
		cobY	K19712	EC:2.7.7.62	adenosylcobinamide-phosphate guanylyltransferase		0	0	0	0	0	0	0	0	0	0	0	0	0	0
	Degradation of halogenated organic compounds	paaK	K01912	EC:6.2.1.30	phenylacetate-CoA ligase		0	0	1	2	0	0	0	0	0	1	0	0	0	0
		E3.1.2.23	K01075	EC:3.1.2.23	4-hydroxybenzoyl-CoA thioesterase		0	0	0	0	0	0	0	0	0	0	0	0	0	0
		hcrC, hbaB	K04107	EC:1.1.7.1	4-hydroxybenzoyl-CoA reductase subunit gamma		0	0	0	0	0	0	0	0	0	0	0	0	0	0
		hcrA, hbaC	K04108	EC:1.1.7.1	4-hydroxybenzoyl-CoA reductase subunit alpha		0	0	0	0	0	0	0	0	0	0	0	0	0	0
		hcrB, hbaD	K04109	EC:1.1.7.1	4-hydroxybenzoyl-CoA reductase subunit beta		0	0	0	0	0	0	0	0	0	0	0	0	0	0
		bcrC, badD	K04112	EC:1.3.7.8	benzoyl-CoA reductase subunit C		1	0	1	1	1	1	1	0	0	0	0	0	1	1
		bcrB, badE	K04113	EC:1.3.7.8	benzoyl-CoA reductase subunit B		1	1	1	0	1	1	0	0	0	0	0	0	0	0
		bcrA, badF	K04114	EC:1.3.7.8	benzoyl-CoA reductase subunit A		1	1	1	0	1	0	0	0	0	0	0	0	0	0
		bcrD, badG	K04115	EC:1.3.7.8	benzoyl-CoA reductase subunit D		1	1	1	0	1	0	0	0	0	0	0	0	0	0
		fcbB	K14418	EC:3.8.1.7	4-chlorobenzoyl-CoA dehalogenase		0	0	0	0	0	0	0	0	0	0	0	0	0	0
		boxA	K15511	EC:1.14.13.208	benzoyl-CoA 2,3-epoxidase subunit A		0	0	0	0	0	0	0	0	0	0	0	0	0	0
		boxB	K15512	EC:1.14.13.208	benzoyl-CoA 2,3-epoxidase subunit B		0	0	0	0	0	1	0	0	0	1	2	1	0	0
		boxC	K15513	EC:4.1.2.44	benzoyl-CoA-dihydrodiol lyase		0	0	0	0	0	0	0	0	0	0	0	0	0	0
		bamB	K19515	EC:1.3.-.-	benzoyl-CoA reductase subunit BamB		0	0	0	0	0	0	0	0	0	0	0	0	0	0
		bamC	K19516	EC:1.3.-.-	benzoyl-CoA reductase subunit BamC		0	0	0	0	0	0	0	0	0	0	0	0	0	0
		badI	K07536	EC:3.1.2	2-ketocyclohexanecarboxyl-CoA hydrolase [EC:3.1.2.-]		1	1	1	0	1	1	1	0	0	0	0	0	1	1
		oah	K07539		6-oxocyclohex-1-ene-carbonyl-CoA hydrolase		0	0	0	0	0	0	0	0	0	0	0	0	0	0
		dch	K07537		cyclohexa-1,5-dienecarbonyl-CoA hydratase		0	0	0	0	0	1	0	0	0	0	0	0	0	0
		had	K07538		6-hydroxycyclohex-1-ene-1-carbonyl-CoA dehydrogenase		0	0	0	0	0	0	0	0	0	0	0	0	0	0
		pceA	K21647	EC:1.21.99.5	tetrachloroethene reductive dehalogenase		0	0	0	0	0	0	0	0	0	0	0	0	0	0
	Butanoyl-CoA metabolism	ACADS, bcd	K00248		butyryl-CoA dehydrogenase [EC:1.3.8.1]		2	2	3	3	4	2	0	1	2	1	3	3	1	1
		crt	K01715		enoyl-CoA hydratase [EC:4.2.1.17]		1	2	1	0	1	3	2	2	1	3	3	4	2	2
		paaH, hbd, fadB, mmgB	K00074		3-hydroxybutyryl-CoA dehydrogenase [EC:1.1.1.157]		4	2	1	1	2	1	0	1	1	1	1	1	2	2
		ACAT, atoB	K00626		acetyl-CoA C-acetyltransferase [EC:2.3.1.9]		6	6	5	2	7	8	6	5	4	6	4	6	5	5
		HMGCS	K01641		hydroxymethylglutaryl-CoA synthase [EC:2.3.3.10]		1	0	1	2	2	2	1	1	1	2	1	1	2	2
	beta-Oxidation, acyl-CoA synthesis	SCP2, SCPX	K08764		sterol carrier protein 2 [EC:2.3.1.176]		0	0	0	0	0	0	0	0	0	0	0	0	0	0
		ACOX2	K10214		3alpha,7alpha,12alpha-trihydroxy-5beta-cholestanoyl-CoA 24-hydroxylase [EC:1.17.99.3]		0	0	0	0	0	0	0	0	0	0	0	0	0	0
		HSD17B4	K12405		(3R)-3-hydroxyacyl-CoA dehydrogenase / 3a,7a,12a-trihydroxy-5b-cholest-24-enoyl-CoA		0	0	0	0	0	0	0	0	0	0	0	0	0	0
		ACSL, fadD	K01897		long-chain acyl-CoA synthetase [EC:6.2.1.3]		0	1	0	0	1	2	1	0	0	2	2	1	2	2
		ACSBG	K15013		long-chain-fatty-acid--CoA ligase ACSBG [EC:6.2.1.3]		0	0	0	0	0	0	0	0	0	0	0	0	0	0
		HADH	K00022		3-hydroxyacyl-CoA dehydrogenase [EC:1.1.1.35]		0	0	0	0	0	0	0	0	0	0	0	0	0	0
		E1.3.3.6, ACOX1, ACOX3	K00232		acyl-CoA oxidase [EC:1.3.3.6]		0	0	0	0	0	0	0	0	0	0	0	0	0	0
		ACADM, acd	K00249		acyl-CoA dehydrogenase [EC:1.3.8.7]		0	0	0	0	0	0	1	0	0	0	0	1	0	0
		ACADL	K00255		long-chain-acyl-CoA dehydrogenase [EC:1.3.8.8]		0	0	0	0	0	0	0	0	0	0	0	0	0	0
		fadA, fadI	K00632		acetyl-CoA acyltransferase [EC:2.3.1.16]		0	0	0	0	1	1	1	1	1	1	1	1	1	1
	Urease	URE	K01427		urease [EC:3.5.1.5]		0	0	0	0	0	0	0	0	0	0	0	0	0	0
		ureC	K01428		urease subunit alpha [EC:3.5.1.5]		0	0	0	0	0	0	0	0	0	0	0	0	0	0
		ureB	K01429		urease subunit beta [EC:3.5.1.5]		0	0	0	0	0	0	0	0	0	0	0	0	0	0
		ureA	K01430		urease subunit gamma [EC:3.5.1.5]		0	0	0	0	0	0	0	0	0	0	0	0	0	0
		ureE	K03187		urease accessory protein		0	0	0	0	0	0	0	0	0	0	0	0	0	0
		ureF	K03188		urease accessory protein		0	0	0	0	0	0	0	0	0	0	0	0	0	0
		ureG	K03189		urease accessory protein		0	1	0	1	0	0	0	0	0	0	0	0	0	0
		ureD, ureH	K03190		urease accessory protein		0	0	0	0	0	0	0	0	0	0	0	0	0	0
		ureJ	K03192		urease accessory protein		0	0	0	0	0	0	0	0	0	0	0	0	0	0
		ureAB	K14048		urease subunit gamma/beta [EC:3.5.1.5]		0	0	0	0	0	0	0	0	0	0	0	0	0	0
	Urea cycle		K01948		carbamoyl-phosphate synthase (ammonia) [EC:6.3.4.16] [RN:R00149]		0	0	0	0	0	0	0	0	0	0	0	0	0	0
			K00611		ornithine carbamoyltransferase [EC:2.1.3.3] [RN:R01398]		1	1	1	1	1	1	0	1	2	1	1	1	1	1
			K01940		argininosuccinate synthase [EC:6.3.4.5] [RN:R01954]		0	0	0	0	0	0	0	0	0	1	1	0	0	0
			K01755		argininosuccinate lyase [EC:4.3.2.1] [RN:R01086]		0	0	0	0	0	1	0	0	0	2	1	0	0	0
			K14681		argininosuccinate lyase [EC:4.3.2.1] [RN:R01086]		0	0	0	0	0	0	0	0	0	0	0	0	0	0
			K01476		arginase [EC:3.5.3.1] [RN:R00551]		0	0	0	0	0	0	0	0	0	0	0	0	0	0
	Hydroxypropionate H1		K01965		propionyl-CoA carboxylase alpha chain		0	0	0	0	0	0	0	0	0	0	0	0	0	0
			K01966		propionyl-CoA carboxylase beta chain		1	1	1	1	0	0	0	0	0	1	0	1	0	0
			K11263		acetyl-CoA/propionyl-CoA carboxylase, biotin carboxylase, biotin carboxyl carrier protein		1	0	0	0	0	0	0	0	0	0	0	0	0	0
			K18472		acetyl-CoA/propionyl-CoA carboxylase carboxyl transferase subunit		0	0	0	0	0	0	0	0	0	0	0	0	0	0
			K18603		acetyl-CoA/propionyl-CoA carboxylase		0	0	0	0	0	0	0	0	0	0	0	0	0	0
			K18604		acetyl-CoA/propionyl-CoA carboxylase		0	0	0	0	0	0	0	0	0	0	0	0	0	0
			K19312		acetyl-CoA/propionyl-CoA carboxylase carboxyl transferase subunit		0	0	0	0	0	0	0	0	0	0	0	0	0	0
			K22568		acetyl-CoA/propionyl-CoA carboxylase, PccX subunit		0	0	0	0	0	0	0	0	0	0	0	0	0	0
			K18605		biotin carboxyl carrier protein		0	0	0	0	0	0	0	0	0	0	0	0	0	0
	Acetyl-CoA produce acetate	acdA	K01905		acetate---CoA ligase (ADP-forming) subunit alpha		0	0	0	0	0	0	0	0	0	0	0	0	0	0
		acdB	K22224		acetate---CoA ligase (ADP-forming) subunit beta [EC:6.2.1.13]		0	0	0	0	1	0	0	0	0	0	0	0	0	0
		acdAB	K24012		acetate---CoA ligase (ADP-forming) [EC:6.2.1.13]		1	1	1	1	1	2	0	1	1	1	1	1	1	1
	produce acetate	aor	K03738		aldehyde:ferredoxin oxidoreductase		3	5	3	2	4	0	0	0	0	1	0	1	0	0
	KorA,2-oxoglutarate/2-oxoacid ferredoxin oxidoreductase subunit alpha [EC:1.2.7.3?1.2.7.11]		K00174		2-oxoglutarate/2-oxoacid ferredoxin oxidoreductase subunit alpha		2	2	3	0	4	3	5	1	1	2	2	2	2	2
			K00175		2-oxoglutarate/2-oxoacid ferredoxin oxidoreductase subunit beta		2	2	2	1	4	3	5	1	1	2	2	2	2	2
	aminopeptidase	cpt	K05996		carboxypeptidase T [EC:3.4.17.18]		1	1	1	1	1	0	0	0	0	0	0	1	0	0
		map	K01265		methionyl aminopeptidase [EC:3.4.11.18]		1	1	1	1	1	1	0	1	1	2	1	1	1	1
		E3.4.11.10	K05994		bacterial leucyl aminopeptidase [EC:3.4.11.10]		1	0	1	1	0	0	0	0	0	0	0	0	0	0
		ampS, pepS, ampT	K19689		aminopeptidase [EC:3.4.11.-]		4	4	4	1	4	2	1	2	1	1	0	3	2	2
	cytochrome oxidase	E1.11.1.5	K00428		cytochrome c peroxidase [EC:1.11.1.5]		1	0	1	0	0	0	0	0	0	0	0	0	0	0
	nitrous oxide reductase	nosY	K19341		Cu-processing system permease protein		1	1	0	0	1	1	1	0	2	0	1	0	1	1
		nosF	K19340		Cu-processing system ATP-binding protein		0	1	0	0	0	1	0	1	0	0	0	0	0	0
DNA repair and recombination proteins		recA	K03553		recombination protein RecA		0	0	0	0	0	0	0	0	0	0	0	0	0	0
		radA, sms	K04485		DNA repair protein RadA/Sms		1	0	0	0	1	0	1	0	0	0	2	0	0	0
		recF	K03629		DNA replication and repair protein RecF		0	0	0	0	0	0	0	0	0	0	0	0	0	0
		recG	K03655		ATP-dependent DNA helicase RecG [EC:3.6.4.12]		2	1	0	0	1	0	0	0	1	0	0	0	0	0
		recJ	K07462		single-stranded-DNA-specific exonuclease [EC:3.1.-.-]		2	2	2	3	2	2	1	1	2	2	2	2	2	2
Archaeal homologous recombinant proteins		radA	K04483		DNA repair protein RadA		1	1	1	1	1	1	1	0	1	1	1	1	1	1
		radB	K04484		DNA repair protein RadB		1	1	1	0	1	1	0	1	1	1	1	1	1	1
		hjr	K03552		holliday junction resolvase Hjr [EC:3.1.22.4]		0	0	0	0	0	0	0	0	0	0	0	0	0	0
Transferases			K04042	EC:2.3.1.157	glucosamine-1-phosphate N-acetyltransferase		0	0	1	0	0	0	0	0	0	0	0	0	0	0
			K23144	EC:2.3.1.157	glucosamine-1-phosphate N-acetyltransferase		2	2	2	2	2	2	2	2	2	2	2	2	2	2
			K00193	EC:2.3.1.169	CO-methylating acetyl-CoA synthase		0	0	0	0	1	0	0	0	0	0	0	0	0	0
			K13018	EC:2.3.1.201	UDP-2-acetamido-3-amino-2,3-dideoxy-glucuronate N-acetyltransferase; WbpD; WlbB		1	1	1	0	1	0	0	0	0	1	0	0	0	0
			K08321	EC:2.3.1.245	3-hydroxy-5-phosphonooxypentane-2,4-dione thiolase; lsrF (gene name)		1	1	1	1	1	0	1	1	0	1	1	1	1	1
			K03789	EC:2.3.1.266	[ribosomal protein S18]-alanine N-acetyltransferase; rimI (gene name)		2	2	2	2	3	2	2	2	2	2	1	2	1	1
			K00639	EC:2.3.1.29	glycine C-acetyltransferase; 2-amino-3-ketobutyrate CoA ligase; 2-amino-3-ketobutyrate coenzyme A li		1	1	1	1	1	1	1	1	1	1	1	1	1	1
			K07739	EC:2.3.1.48	histone acetyltransferase; nucleosome-histone acetyltransferase; histone acetokinase; histone acetyl		1	1	1	1	1	1	0	0	1	1	1	1	1	1
			K01649	EC:2.3.3.13	2-isopropylmalate synthase; 3-carboxy-3-hydroxy-4-methylpentanoate 3-methyl-2-oxobutanoate-lyase (Co		1	1	0	0	2	1	1	1	1	2	2	1	1	1
			K01039	EC:2.8.3.12	glutaconate CoA-transferase		1	1	1	1	2	0	0	0	0	2	0	0	1	1
			K01040	EC:2.8.3.12	glutaconate CoA-transferase		1	0	1	1	2	0	0	0	0	2	0	0	1	1
Flagellar system	MCPs	mcp	K03406		methyl-accepting chemotaxis protein		1	0	1	0	1	0	2	0	0	0	0	0	0	0
	Rod and hook	flgK	K02396		flagellar hook-associated protein 1		1	1	0	0	0	0	0	0	0	0	0	0	0	0
	Archaeal flagellar assembly proteins	flaI	K07332		archaeal flagellar protein FlaI		2	2	3	2	2	3	4	0	0	3	2	2	2	2
		flaJ	K07333		archaeal flagellar protein FlaJ		2	2	2	2	2	2	2	0	0	2	2	3	2	2
		flaK	K07991		archaeal preflagellin peptidase FlaK [EC:3.4.23.52]		1	0	1	1	1	1	0	0	1	1	1	1	1	1
Pilus system		pilJ	K02660		twitching motility protein PilJ		1	1	0	0	0	0	0	0	0	0	0	0	0	0
		chpA	K06596		chemosensory pili system protein ChpA (sensor histidine kinase/response regulator)		0	0	0	0	0	0	0	0	0	0	0	0	0	0
		pilR, pehR	K02667		two-component system, NtrC family, response regulator PilR		0	0	0	0	1	0	0	0	0	0	1	0	0	0
		pilS, pehS	K02668		two-component system, NtrC family, sensor histidine kinase PilS [EC:2.7.13.3]		0	0	1	0	0	0	0	0	0	0	0	0	0	0
		pilM	K02662		type IV pilus assembly protein PilM		0	1	1	1	0	0	0	0	0	0	0	0	0	0
		cpaB, rcpC	K02279		pilus assembly protein CpaB		1	1	0	0	0	0	0	0	0	0	0	0	0	0
One carbon pool by folate		DHFR, folA	K00287		dihydrofolate reductase [EC:1.5.1.3]		0	0	0	0	0	0	0	0	0	0	0	0	0	0
		MTHFD	K00288		methylenetetrahydrofolate dehydrogenase (NADP+) / methenyltetrahydrofolate cyclohydrolase / f		0	0	0	0	0	0	0	0	0	0	0	0	0	0
		ALDH1L	K00289		formyltetrahydrofolate dehydrogenase [EC:1.5.1.6]		0	0	0	0	0	0	0	0	0	0	0	0	0	0
		MTD1	K00295		methylenetetrahydrofolate dehydrogenase (NAD+) [EC:1.5.1.15]		0	0	0	0	0	0	0	0	0	0	0	0	0	0
		metF, MTHFR	K00297		methylenetetrahydrofolate reductase (NADH) [EC:1.5.1.54]		1	0	1	2	0	0	0	0	0	1	0	1	0	0
		mtdA	K00300		methylenetetrahydrofolate/methylenetetrahydromethanopterin dehydrogenase (NADP+) [EC:1.5.1.5 1		0	0	0	0	0	0	0	0	0	0	0	0	0	0
		metH, MTR	K00548		5-methyltetrahydrofolate--homocysteine methyltransferase [EC:2.1.1.13]		0	0	1	0	0	0	1	0	1	1	0	0	2	2
		thyA, TYMS	K00560		thymidylate synthase [EC:2.1.1.45]		0	0	0	0	0	0	0	0	0	0	0	0	0	0
		glyA, SHMT	K00600		glycine hydroxymethyltransferase [EC:2.1.2.1]		2	2	2	2	2	2	1	1	2	2	2	1	1	1
		E2.1.2.2	K00601		phosphoribosylglycinamide formyltransferase [EC:2.1.2.2]		0	0	0	0	0	0	0	0	0	0	0	0	0	0
		purH	K00602		phosphoribosylaminoimidazolecarboxamide formyltransferase / IMP cyclohydrolase [EC:2.1.2.3 3.5		1	1	1	1	0	1	1	0	1	1	1	1	0	0
		fctD	K00603		glutamate formiminotransferase / 5-formyltetrahydrofolate cyclo-ligase [EC:2.1.2.5 6.3.3.2]		1	1	1	0	1	1	1	1	0	1	1	1	1	1
		MTFMT, fmt	K00604		methionyl-tRNA formyltransferase [EC:2.1.2.9]		0	0	0	0	0	1	0	0	0	0	0	0	0	0
		gcvT, AMT	K00605		aminomethyltransferase [EC:2.1.2.10]		0	0	0	0	0	0	1	1	3	2	1	1	3	3
		purU	K01433		formyltetrahydrofolate deformylase [EC:3.5.1.10]		0	0	0	0	0	0	0	0	0	0	0	0	0	0
		folD	K01491		methylenetetrahydrofolate dehydrogenase (NADP+) / methenyltetrahydrofolate cyclohydrolase [EC:		1	1	1	1	1	1	0	0	1	1	1	1	1	1
		purNH	K01492		phosphoribosylglycinamide/phosphoribosylaminoimidazolecarboxamide formyltransferase [EC:2.1.2		0	0	0	0	0	0	0	0	0	0	0	0	0	0
		fchA	K01500		methenyltetrahydrofolate cyclohydrolase [EC:3.5.4.9]		1	1	1	1	1	1	1	1	0	0	0	1	1	1
		E4.3.1.4	K01746		formiminotetrahydrofolate cyclodeaminase [EC:4.3.1.4]		0	0	0	0	0	0	0	0	0	0	0	0	0	0
		MTHFS	K01934		5-formyltetrahydrofolate cyclo-ligase [EC:6.3.3.2]		1	1	1	0	1	1	0	1	0	0	0	0	0	0
		fhs	K01938		formate--tetrahydrofolate ligase [EC:6.3.4.3]		1	1	1	1	1	0	0	0	1	1	1	1	2	2
		thyX, thy1	K03465		thymidylate synthase (FAD) [EC:2.1.1.148]		1	1	1	0	2	1	2	1	0	2	1	1	0	0
		purN	K11175		phosphoribosylglycinamide formyltransferase 1 [EC:2.1.2.2]		2	2	1	0	0	1	1	1	1	1	1	1	0	0
		GART	K11787		phosphoribosylamine--glycine ligase / phosphoribosylglycinamide formyltransferase / phosphorib		0	0	0	0	0	0	0	0	0	0	0	0	0	0
		MTHFD1L	K13402		monofunctional C1-tetrahydrofolate synthase, mitochondrial [EC:6.3.4.3]		0	0	0	0	0	0	0	0	0	0	0	0	0	0
		MTHFD2	K13403		methylenetetrahydrofolate dehydrogenase(NAD+) / 5,10-methenyltetrahydrofolate cyclohydrolase		0	0	0	0	0	0	0	0	0	0	0	0	0	0
		folM	K13938		dihydromonapterin reductase / dihydrofolate reductase [EC:1.5.1.50 1.5.1.3]		0	0	0	0	0	0	0	0	0	0	0	0	0	0
		FTCD	K13990		glutamate formiminotransferase / formiminotetrahydrofolate cyclodeaminase [EC:2.1.2.5 4.3.1.4]		0	0	0	0	0	0	0	0	0	0	1	0	0	0
		DHFR-TS	K13998		dihydrofolate reductase / thymidylate synthase [EC:1.5.1.3 2.1.1.45]		0	0	0	0	0	0	0	0	0	0	0	0	0	0
		dfrA1, dhfr	K18589		dihydrofolate reductase (trimethoprim resistance protein) [EC:1.5.1.3]		0	0	0	0	0	0	0	0	0	0	0	0	0	0
		dfrA12, dhfr	K18590		dihydrofolate reductase (trimethoprim resistance protein) [EC:1.5.1.3]		0	0	0	0	0	0	0	0	0	0	0	0	0	0
		dfrD, dhfr	K18591		dihydrofolate reductase (trimethoprim resistance protein) [EC:1.5.1.3]		0	0	0	0	0	0	0	0	0	0	0	0	0	0
		dfrA10, dfr10	K19643		dihydrofolate reductase (trimethoprim resistance protein) [EC:1.5.1.3]		0	0	0	0	0	0	0	0	0	0	0	0	0	0
		dfrA19, dfrA18	K19644		dihydrofolate reductase (trimethoprim resistance protein) [EC:1.5.1.3]		0	0	0	0	0	0	0	0	0	0	0	0	0	0
		dfrB, dfr2	K19645		dihydrofolate reductase (trimethoprim resistance protein) [EC:1.5.1.3]		0	0	0	0	0	0	0	0	0	0	0	0	0	0
		yitJ	K24042		methionine synthase / methylenetetrahydrofolate reductase (NADH) [EC:2.1.1.13 1.5.1.54]		0	1	0	0	1	0	0	0	1	1	0	0	1	1
